# Supplementary material for: Diverse Roles for a Conserved DNA-Methyltransferase in the Entomopathogenic Bacterium Xenorhabdus
Source: Int J Mol Sci. 2022 Oct 9;23(19):11981. doi: 10.3390/ijms231911981 (PMC9570324; doi:10.3390/ijms231911981)
Supplement: Supplementary file 1 [file ijms-23-11981-s001.zip]

Archive with 1 entries (1 files):
- ijms-1956018-supplementary.pdf
